# Supplementary material for: Antigenic Characterization of Circulating and Emerging SARS-CoV-2 Variants in the U.S. throughout the Delta to Omicron Waves
Source: Vaccines (Basel). 2024 May 7;12(5):505. doi: 10.3390/vaccines12050505 (PMC11125585; doi:10.3390/vaccines12050505)
Supplement: Supplementary file 1 [file vaccines-12-00505-s001.zip]

Archive with 1 entries (1 files):
- vaccines-2967716-supplementary.pdf
